# Supplementary material for: Dynamic Flow Control over Optical Properties of Liquid Crystal–Quantum Dot Hybrids in Microfluidic Devices
Source: Micromachines (Basel). 2023 Apr 30;14(5):990. doi: 10.3390/mi14050990 (PMC10222004; doi:10.3390/mi14050990)
Supplement: Supplementary file 1 [file micromachines-14-00990-s001.zip]

Archive with 1 entries (1 files):
- micromachines-2354204-supplementary.pdf
